# Supplementary material for: Codon Usage in the Iflaviridae Family Is Not Diverse Though the Family Members Are Isolated from Diverse Host Taxa
Source: Viruses. 2019 Nov 22;11(12):1087. doi: 10.3390/v11121087 (PMC6950266; doi:10.3390/v11121087)
Supplement: Supplementary file 1 [file viruses-11-01087-s001.zip]

Archive with 3 entries (3 files):
- Table S1 Nucleotide composition and effective number of codons in 44 viral genomes.xls
- Table S2 Dinucleotides at 1st-2nd and 2nd-3rd codon positions in 44 viral genomes.xls
- Table S3 RSCU values and preferred codons in six host-taxa-groups.xls
