# Supplementary material for: Codon Usage in the Iflaviridae Family Is Not Diverse Though the Family Members Are Isolated from Diverse Host Taxa
Source: Viruses. 2019 Nov 22;11(12):1087. doi: 10.3390/v11121087 (PMC6950266; doi:10.3390/v11121087)
Supplement: Supplementary file 1 [file viruses-11-01087-s001.zip › Table S1 Nucleotide composition and effective number of codons in 44 viral genomes.xls]

## Sheet: Sheet1
Table S1 Nucleotide composition and effective number of codons in 44 viral genomes
Serial number	Host taxon	Virus name	Accession number	Gs	Cs	As	Ts	G3s	C3s	A3s	T3s	GC1s	GC2s	GC3s	GCs	ENc
1	Arachnida	Varroa destructor virus 1	NC_006494	21.99	17.14	29.55	31.31	17.52	9.58	28.36	44.54	50.71	39.61	27.09	39.14	45.49
2	Arachnida	Pityohyphantes rubrofasciatus iflavirus	NC_034217	19.49	17.68	31.86	30.97	12.5	14	30.02	43.48	48.72	36.29	26.5	37.17	44.91
3	Arachnida	Varroa destructor virus 2	NC_040601	22.95	17.3	29	30.76	19.38	12.77	24.71	43.14	50.86	37.73	32.14	40.24	49.56
4	Diptera	La Jolla virus	NC_027128	19.76	21.79	30.37	28.08	12.96	20.31	28.62	38.12	51.76	39.62	33.26	41.55	52.41
5	Diptera	Armigeres iflavirus	NC_036585	16.06	23.59	28.75	31.59	8.13	20.26	25.72	45.9	50.04	40.55	28.39	39.66	46.45
6	Diptera	Culex Iflavi-like virus 4 strain CIVL/Kern	NC_040574	20.55	15.7	32.64	31.12	15.65	9.14	33.27	41.94	47.44	36.5	24.8	36.25	44.5
7	Diptera	Yongsan iflavirus 1	NC_040587	17.93	23.26	30.17	28.65	11.42	21.3	29.55	37.73	50.02	40.82	32.72	41.19	51.1
8	Diptera	Culex Iflavi-like virus 1	NC_040646	19.5	20.8	30.4	29.3	14.37	18.23	28.94	38.46	48.98	39.32	32.6	40.3	51.87
9	Diptera	Culex Iflavi-like virus 4 strain CIVL4/Fresno	NC_040716	21.82	16.11	32.23	29.84	18.72	10.67	31.53	39.08	47.5	36.9	29.39	37.93	46.69
10	Diptera	Culex Iflavi-like virus 4 strain CIVL4-Sonoma	NC_040832	20.69	16.16	33.06	30.09	15.65	11.24	34.1	39.01	47.05	36.59	26.89	36.85	46.17
11	Hemiptera	Brevicoryne brassicae virus - UK	NC_009530	16.7	16.29	32.1	34.91	8.64	11.34	27.73	52.28	42.6	36.38	19.99	32.99	40.35
12	Hemiptera	Nilaparvata lugens honeydew virus-2	NC_021566	19.51	19.65	31.68	29.17	14.53	16.34	29.1	40.03	49.95	36.64	30.87	39.16	50.49
13	Hemiptera	Nilaparvata lugens honeydew virus-3	NC_021567	17.28	16.55	31.38	34.78	9.11	8.92	31.43	50.54	45.61	37.86	18.03	33.83	41.02
14	Hemiptera	Halyomorpha halys virus	NC_022611	18.22	18.89	33.81	29.07	10.63	13.71	34.59	41.07	48.1	38.92	24.34	37.12	46.48
15	Hemiptera	Laodelphax striatella honeydew virus 1	NC_023627	19.04	21.29	29.66	30.01	10.78	18.45	27.26	43.51	51.18	40.57	29.23	40.33	49.27
16	Hemiptera	Laodelphax striatellus picorna-like virus 2	NC_025788	19.24	20.47	29.28	31.01	11.48	16.39	26.13	45.99	50.73	40.52	27.87	39.71	47.49
17	Hemiptera	Graminella nigrifrons virus 1	NC_026733	21.03	16.66	30.45	31.87	14.05	12.02	28.43	45.5	49.24	37.74	26.06	37.68	46.34
18	Hemiptera	Euscelidius variegatus virus 1	NC_032087	22.44	18.28	27.53	31.75	16.78	14.69	22.38	46.15	51.85	38.86	31.47	40.73	48.31
19	Hemiptera	Lygus lineolaris virus 1	NC_038301	25.28	21.06	26.74	26.92	22.59	18.81	24.72	33.88	54.72	42.9	41.4	46.34	55.9
20	Hemiptera	Nilaparvata lugens honeydew virus 1	NC_038302	20.4	19.55	29.76	30.29	14	15.94	27.25	42.8	50.08	39.82	29.94	39.95	49.04
21	Hemiptera	Nesidiocoris tenuis iflavirus 1	NC_040675	21.66	19.25	28.16	30.93	16.14	15.08	24.73	44.06	50.41	41.11	31.22	40.91	49.89
22	Hemiptera	Psammotettix alienus iflavirus 1	NC_040724	21.39	19.27	29.75	29.6	14.74	17.46	26.71	41.09	50.7	39.07	32.2	40.66	50.82
23	Hymenoptera	Sacbrood virus	NC_002066	23.51	17.2	30.23	29.07	20.83	10.27	29.38	39.53	49.87	41.14	31.09	40.7	49.08
24	Hymenoptera	Deformed wing virus	NC_004830	21.87	17.07	29.96	31.1	17.31	9.3	28.61	44.77	50.52	39.7	26.61	38.94	45.26
25	Hymenoptera	Slow bee paralysis virus	NC_014137	21.54	15.86	30.71	31.88	14.4	9.27	29.58	46.74	49.22	39.31	23.67	37.4	44.26
26	Hymenoptera	Formica exsecta virus 2	NC_023022	20.3	15.26	32.75	31.69	14.5	6.7	33.37	45.44	48.51	36.99	21.2	35.57	42.98
27	Hymenoptera	Dinocampus coccinellae paralysis virus	NC_025835	18.24	16.73	33.5	31.54	10.71	10.01	35.35	43.93	45.46	38.72	20.72	34.97	43.33
28	Hymenoptera	Moku virus	NC_031338	20.52	16.26	31.94	31.28	14.25	8.89	32.74	44.12	48.67	38.52	23.14	36.77	45.25
29	Lepidoptera	Perina nuda virus	NC_003113	24.49	20.04	28.6	26.87	21.44	17.37	26.98	34.22	53.39	41.39	38.81	44.53	55.47
30	Lepidoptera	Infectious flacherie virus	NC_003781	25.4	17.71	28.08	28.8	29.77	10.76	21.88	37.59	49.46	39.35	40.53	43.11	48.66
31	Lepidoptera	Ectropis obliqua picorna-like virus	NC_005092	24.44	20.63	28.65	26.28	21.15	18.61	27.67	32.58	53.48	41.95	39.76	45.06	57.04
32	Lepidoptera	Spodoptera exigua iflavirus 1	NC_016405	18.1	21.48	27.43	32.99	9.57	16.1	22.01	52.33	52.1	40.98	25.66	39.58	42.27
33	Lepidoptera	Antheraea pernyi iflavirus	NC_023483	20.25	15.96	31.11	32.68	14.22	9.22	29.63	46.93	47.65	37.55	23.43	36.21	45.67
34	Lepidoptera	Spodoptera exigua iflavirus 2	NC_023676	23.5	21.33	27.98	27.19	19.95	19.95	24.65	35.45	52.95	41.63	39.9	44.83	56.25
35	Lepidoptera	Heliconius erato iflavirus	NC_024016	19.65	15.36	32.45	32.54	12.82	8.3	31.16	47.72	46.81	37.11	21.11	35.01	43.68
36	Lepidoptera	Lymantria dispar iflavirus 1	NC_024497	19.15	15.68	32.01	33.16	11.52	8.82	31.92	47.74	46.41	37.73	20.34	34.83	43.33
37	Lepidoptera	Thaumetopoea pityocampa iflavirus 1	NC_026250	18.86	14.13	33.25	33.77	10.23	5.33	34.49	49.95	46.55	36.84	15.56	32.98	38.92
38	Lepidoptera	Bombyx mori iflavirus	NC_027713	23.54	15.63	28.28	32.54	21.93	7.99	22.52	47.56	49.19	38.43	29.92	39.18	44.88
39	Lepidoptera	Opsiphanes invirae iflavirus 1	NC_027917	16.21	16.59	36.22	30.98	7.88	8.6	41.92	41.6	45.19	36.72	16.48	32.8	38.91
40	Lepidoptera	Helicoverpa armigera iflavirus	NC_033619	19.2	13.96	31.4	35.44	11.03	5.6	28.6	54.76	45.96	36.89	16.64	33.16	37.47
41	Lepidoptera	Diamondback moth iflavirus	NC_034384	24.52	21.64	28.32	25.52	22.24	21.76	26.07	29.93	52.79	41.69	44	46.16	57.73
42	Malacostraca	Chequa iflavirus	NC_036389	22.32	15.01	26.91	35.76	16.86	6.43	20.72	55.98	48.71	39.99	23.3	37.33	39.28
43	Mammalia	King virus	NC_031749	21.16	14.46	32.41	31.97	15.03	7.1	32.03	45.83	47.59	37.14	22.14	35.62	42.96
44	Mammalia	Bat iflavirus	NC_033823	22.16	19.9	27.81	30.13	17.4	14.42	24.34	43.84	54.36	40.01	31.82	42.06	50.32
