# Supplementary material for: Codon Usage in the Iflaviridae Family Is Not Diverse Though the Family Members Are Isolated from Diverse Host Taxa
Source: Viruses. 2019 Nov 22;11(12):1087. doi: 10.3390/v11121087 (PMC6950266; doi:10.3390/v11121087)
Supplement: Supplementary file 1 [file viruses-11-01087-s001.zip › Table S2 Dinucleotides at 1st-2nd and 2nd-3rd codon positions in 44 viral genomes.xls]

## Sheet: Dinucleotide
Table S2 Dinucleotides at 1st-2nd and 2nd-3rd codon positions in 44 viral genomes
Codon position	Host taxa & viruses	TpT	TpC	TpA	TpG	CpT	CpC	CpA	CpG	ApT	ApC	ApA	ApG	GpT	GpC	GpA	GpG	over-represent	normal range	low-represent
1vs2	Arachnida_NC_006494	1.83	0.96	0.55	0.59	0.4	1.28	1.1	1.41	0.87	0.96	1.16	0.94	0.88	0.9	1.12	1.1	3	10	3
1vs2	Arachnida_NC_034217	1.78	1.02	0.53	0.55	0.76	1.32	1.03	0.91	0.78	0.93	1.18	1.1	0.82	0.88	1.12	1.24	3	9	4
1vs2	Arachnida_NC_040601	1.66	1.01	0.67	0.51	0.75	1.49	0.95	0.9	0.84	0.81	1.16	1.19	0.85	0.9	1.1	1.19	2	10	4
1vs2	Diptera_NC_027128	1.47	1.17	0.63	0.7	0.87	1.1	0.93	1.21	0.97	0.84	1.2	0.88	0.83	0.98	1.08	1.16	3	11	2
1vs2	Diptera_NC_036585	1.3	1.33	0.64	0.53	1.06	1.08	0.76	1.31	0.87	0.88	1.32	0.71	0.85	0.81	1.14	1.41	5	6	5
1vs2	Diptera_NC_040574	1.73	1.02	0.52	0.65	0.63	1.24	1.23	0.8	0.83	0.97	1.15	1.05	0.83	0.9	1.09	1.3	4	8	4
1vs2	Diptera_NC_040587	1.54	1.16	0.59	0.49	1.07	1.1	0.84	1.02	0.77	0.92	1.27	1	0.79	0.89	1.14	1.35	3	9	4
1vs2	Diptera_NC_040646	1.6	1.03	0.62	0.63	0.92	1.18	0.93	0.99	0.75	0.99	1.24	0.97	0.86	0.88	1.09	1.3	3	10	3
1vs2	Diptera_NC_040716	1.74	1.04	0.53	0.64	0.59	1.2	1.25	0.87	0.82	0.98	1.13	1.06	0.85	0.89	1.08	1.26	4	9	3
1vs2	Diptera_NC_040832	1.75	1.04	0.52	0.61	0.56	1.22	1.24	0.94	0.8	1	1.17	0.99	0.86	0.87	1.07	1.31	4	8	4
1vs2	Hemiptera_NC_009530	1.56	1.09	0.63	0.69	0.71	1.54	0.95	0.89	0.83	0.78	1.19	1.21	0.89	0.87	1.13	1.09	3	9	4
1vs2	Hemiptera_NC_021566	1.61	1	0.65	0.73	0.81	1.43	0.88	0.93	0.83	0.82	1.25	0.95	0.86	0.9	1.07	1.27	4	9	3
1vs2	Hemiptera_NC_021567	1.7	1.08	0.53	0.59	0.56	1.39	0.98	1.26	0.75	0.82	1.3	1.09	0.88	0.89	1.12	1.13	4	8	4
1vs2	Hemiptera_NC_022611	1.78	0.86	0.71	0.51	0.76	1.22	1.09	0.85	0.84	1.05	1.01	1.2	0.81	0.9	1.13	1.2	4	8	4
1vs2	Hemiptera_NC_023627	1.64	1	0.63	0.7	0.8	1.28	0.87	1.17	0.89	0.86	1.25	0.89	0.82	0.95	1.1	1.19	3	10	3
1vs2	Hemiptera_NC_025788	1.68	0.99	0.61	0.68	0.75	1.29	0.88	1.21	0.89	0.87	1.25	0.86	0.81	0.94	1.1	1.2	5	7	4
1vs2	Hemiptera_NC_026733	1.85	0.85	0.58	0.6	0.64	1.54	0.97	1.01	0.77	0.84	1.21	1.15	0.82	0.95	1.11	1.13	3	9	4
1vs2	Hemiptera_NC_032087	1.8	0.84	0.61	0.7	0.66	1.46	0.88	1.21	0.79	0.82	1.28	1.01	0.84	0.98	1.1	1.07	4	8	4
1vs2	Hemiptera_NC_038301	1.76	1.02	0.6	0.54	0.77	1.12	0.88	1.38	0.76	0.98	1.22	1.02	0.86	0.94	1.14	1.04	3	9	4
1vs2	Hemiptera_NC_038302	1.74	0.87	0.64	0.68	0.66	1.32	0.91	1.28	0.77	0.99	1.27	0.85	0.91	0.91	1.05	1.18	4	8	4
1vs2	Hemiptera_NC_040675	1.49	1.2	0.59	0.72	0.9	1.27	0.86	1.04	0.86	0.85	1.12	1.22	0.85	0.84	1.26	0.98	5	9	2
1vs2	Hemiptera_NC_040724	1.63	1.01	0.66	0.65	0.79	1.47	0.93	0.86	0.87	0.71	1.14	1.3	0.84	0.99	1.12	1.03	3	9	4
1vs2	Hymenoptera_NC_002066	1.75	1	0.66	0.44	0.48	1.3	1.17	1.07	0.82	1.03	1.06	1.13	0.95	0.82	1.07	1.21	3	10	3
1vs2	Hymenoptera_NC_004830	1.82	0.97	0.57	0.58	0.45	1.29	1.1	1.28	0.87	0.92	1.15	1.02	0.87	0.92	1.1	1.11	3	10	3
1vs2	Hymenoptera_NC_014137	1.77	0.83	0.65	0.67	0.5	1.68	0.97	1.02	0.91	0.73	1.14	1.19	0.83	1	1.12	1.04	2	10	4
1vs2	Hymenoptera_NC_023022	1.85	0.8	0.61	0.68	0.45	1.45	1.12	1.05	0.86	0.91	1.14	1.04	0.83	0.97	1.08	1.16	2	10	4
1vs2	Hymenoptera_NC_025835	1.61	1.18	0.56	0.63	0.7	1.4	0.98	0.94	0.84	0.85	1.22	1.03	0.83	0.79	1.14	1.31	4	8	4
1vs2	Hymenoptera_NC_031338	1.72	0.99	0.61	0.62	0.52	1.36	1.16	0.96	0.93	0.87	1.11	1.06	0.81	0.93	1.09	1.23	3	9	4
1vs2	Lepidoptera_NC_003113	1.69	0.92	0.7	0.59	0.84	1.26	1.03	0.83	0.83	0.99	1.12	1.07	0.83	0.91	1.06	1.27	3	11	2
1vs2	Lepidoptera_NC_003781	1.68	0.99	0.62	0.55	0.73	1.39	1.01	0.81	0.77	1	1.15	1.1	0.91	0.8	1.1	1.3	3	7	6
1vs2	Lepidoptera_NC_005092	1.71	0.93	0.67	0.59	0.85	1.24	1	0.89	0.82	1.05	1.12	0.98	0.82	0.87	1.08	1.31	3	11	2
1vs2	Lepidoptera_NC_016405	1.53	1.1	0.63	0.65	0.82	1.16	0.93	1.18	0.9	0.97	1.15	0.9	0.87	0.85	1.15	1.2	2	12	2
1vs2	Lepidoptera_NC_023483	1.64	1.04	0.6	0.72	0.57	1.43	1.02	1.15	0.88	0.89	1.16	1	0.89	0.82	1.14	1.13	2	11	3
1vs2	Lepidoptera_NC_023676	1.66	0.99	0.67	0.61	0.81	1.24	0.92	1.1	0.84	1.02	1.1	1.04	0.86	0.84	1.16	1.14	2	11	3
1vs2	Lepidoptera_NC_024016	1.67	0.96	0.65	0.69	0.64	1.41	0.96	1.18	0.81	0.95	1.16	1.04	0.89	0.85	1.13	1.09	2	10	4
1vs2	Lepidoptera_NC_024497	1.71	0.97	0.6	0.68	0.52	1.45	1.01	1.19	0.82	0.93	1.19	0.99	0.87	0.84	1.12	1.16	2	11	3
1vs2	Lepidoptera_NC_026250	1.73	1	0.58	0.64	0.39	1.48	1.05	1.32	0.86	0.88	1.18	1.01	0.89	0.86	1.12	1.1	3	10	3
1vs2	Lepidoptera_NC_027713	1.7	0.92	0.64	0.69	0.63	1.4	1.01	1.06	0.78	0.98	1.15	1.07	0.9	0.85	1.11	1.12	2	10	4
1vs2	Lepidoptera_NC_027917	1.72	1.1	0.54	0.47	0.53	1.35	1.19	0.85	0.86	0.92	1.13	1.11	0.85	0.8	1.12	1.39	3	9	4
1vs2	Lepidoptera_NC_033619	1.8	0.85	0.56	0.74	0.39	1.63	0.96	1.35	0.76	0.99	1.23	0.94	0.94	0.8	1.13	1.08	4	7	5
1vs2	Lepidoptera_NC_034384	1.68	0.97	0.69	0.58	0.86	1.24	1.04	0.79	0.83	1.01	1.12	1.03	0.82	0.87	1.07	1.34	3	10	3
1vs2	Malacostraca_NC_036389	1.69	0.93	0.62	0.72	0.52	1.53	0.91	1.24	0.79	0.9	1.22	1.04	0.91	0.88	1.13	1.05	4	8	4
1vs2	Mammalia_NC_031749	1.75	0.76	0.72	0.64	0.55	1.67	0.99	0.95	0.74	0.95	1.12	1.25	0.95	0.88	1.09	1.04	3	8	5
1vs2	Mammalia_NC_033823	1.65	0.88	0.72	0.66	0.75	1.19	0.92	1.32	0.94	0.98	1.2	0.73	0.83	0.97	1.06	1.21	4	8	4
	over-represent	44	2	0	0	0	37	3	13	0	0	16	5	0	0	1	20	141
	normal range	0	40	0	0	9	7	40	28	29	40	28	37	40	39	43	24	404
	low-represent	0	2	44	44	35	0	1	3	15	4	0	2	4	5	0	0	159
	Total	44	44	44	44	44	44	44	44	44	44	44	44	44	44	44	44	704
Codon position	Host taxa & viruses	TpT	TpC	TpA	TpG	CpT	CpC	CpA	CpG	ApT	ApC	ApA	ApG	GpT	GpC	GpA	GpG	over-represent	normal range	low-represent
2vs3	Arachnida_NC_006494	0.89	1.03	1.12	1.07	0.99	1.04	0.92	1.13	0.99	0.79	1.02	1.12	1.23	1.33	0.87	0.46	2	12	2
2vs3	Arachnida_NC_034217	1.05	0.7	0.82	1.59	1.1	1.31	0.7	1.02	0.92	1.06	1.15	0.86	0.95	0.98	1.44	0.13	3	10	3
2vs3	Arachnida_NC_040601	0.98	0.96	1	1.08	0.83	1.46	1.17	0.85	1.07	0.74	1	1.01	1.11	1	0.78	1.04	1	13	2
2vs3	Diptera_NC_027128	1.25	0.87	0.67	1.19	0.91	0.88	1.33	0.74	0.89	1.05	1.06	1.12	0.94	1.31	0.95	0.8	3	10	3
2vs3	Diptera_NC_036585	1.09	0.96	0.81	1.19	1.05	1.19	0.78	0.92	0.85	0.88	1.33	1.1	1.06	0.95	1.09	0.49	1	12	3
2vs3	Diptera_NC_040574	1	0.89	0.87	1.34	1.03	1.45	1.08	0.48	0.97	0.9	1.03	1.08	1.01	0.76	1.08	0.93	2	12	2
2vs3	Diptera_NC_040587	1.15	0.95	0.81	1.08	1.01	1.16	0.85	1.06	0.83	0.99	1.2	1.06	1.09	0.78	1.22	0.53	2	11	3
2vs3	Diptera_NC_040646	1.08	0.89	0.83	1.28	1.03	1.14	0.92	0.91	0.87	1.07	1.14	0.98	1.11	0.78	1.18	0.63	1	13	2
2vs3	Diptera_NC_040716	1.04	0.72	0.82	1.37	0.98	1.28	1.11	0.69	0.97	1	1.03	1.01	1.02	1.1	1.1	0.73	2	11	3
2vs3	Diptera_NC_040832	1.04	0.78	0.82	1.45	0.97	1.35	1.13	0.55	0.97	1.02	1.02	1.02	1.05	0.85	1.11	0.74	2	11	3
2vs3	Hemiptera_NC_009530	0.91	0.95	1.28	0.72	1.11	1.35	0.7	0.84	0.91	0.83	1.12	1.37	1.22	0.98	0.62	0.91	4	9	3
2vs3	Hemiptera_NC_021566	0.97	1.17	0.98	0.92	0.91	1.08	1.29	0.58	0.96	0.87	0.91	1.42	1.32	0.86	0.77	0.73	3	10	3
2vs3	Hemiptera_NC_021567	0.93	0.94	1.13	0.99	0.99	1.17	0.99	0.96	0.98	0.84	1.05	1.09	1.2	1.23	0.65	0.87	2	13	1
2vs3	Hemiptera_NC_022611	0.91	0.78	1.15	1.14	0.99	1.12	1.11	0.52	0.99	1.22	0.84	1.26	1.19	0.68	0.93	0.92	2	11	3
2vs3	Hemiptera_NC_023627	1.03	0.9	0.91	1.25	0.95	1.08	1.06	0.89	0.89	0.93	1.19	1.09	1.26	1.19	0.63	0.56	2	12	2
2vs3	Hemiptera_NC_025788	1.01	0.95	0.87	1.31	1.01	0.98	1.12	0.71	0.88	0.98	1.14	1.2	1.23	1.17	0.72	0.51	3	10	3
2vs3	Hemiptera_NC_026733	0.95	0.77	1.19	0.99	0.99	1.29	0.92	0.95	0.95	0.85	1.03	1.23	1.19	1.34	0.73	0.63	3	10	3
2vs3	Hemiptera_NC_032087	0.99	0.74	1.01	1.26	1.06	1.11	0.94	0.81	0.91	0.89	1.18	1.11	1.12	1.5	0.73	0.6	2	10	4
2vs3	Hemiptera_NC_038301	1.09	0.96	0.76	1.17	1	0.84	1.15	0.98	0.91	1.11	0.99	1.05	1.03	1.09	1.17	0.7	0	14	2
2vs3	Hemiptera_NC_038302	0.95	0.95	0.96	1.28	0.9	1.01	1.2	0.89	0.97	0.94	1.1	0.96	1.28	1.19	0.55	0.78	3	11	2
2vs3	Hemiptera_NC_040675	1.14	1.26	0.71	0.83	1.04	1.04	1.02	0.82	0.9	0.82	1.16	1.2	0.91	0.87	1.13	1.16	2	13	1
2vs3	Hemiptera_NC_040724	0.97	0.86	1.2	0.88	1.1	1.19	0.83	0.81	0.9	0.79	1.03	1.46	1.12	1.39	0.83	0.51	3	10	3
2vs3	Hymenoptera_NC_002066	0.93	0.73	1.11	1.12	0.99	1.29	0.95	0.94	1.04	1.11	0.92	0.99	1.05	0.78	1.06	0.92	1	13	2
2vs3	Hymenoptera_NC_004830	0.91	1.19	1	1.11	0.98	1.02	1.02	1.01	0.99	0.72	1.04	1.12	1.2	1.22	0.89	0.55	2	12	2
2vs3	Hymenoptera_NC_014137	0.94	0.77	1.12	1.1	0.98	0.92	1.19	0.71	1.02	0.87	0.87	1.29	1.07	1.68	0.84	0.66	2	11	3
2vs3	Hymenoptera_NC_023022	0.85	0.74	1.21	1.11	0.96	0.86	1.02	1.14	1.06	0.96	0.92	1	1.18	1.76	0.77	0.6	2	11	3
2vs3	Hymenoptera_NC_025835	1.03	1.06	1	0.83	1.02	1.09	1.02	0.76	0.98	0.73	0.98	1.41	0.97	1.38	1	0.74	2	11	3
2vs3	Hymenoptera_NC_031338	0.93	1.06	1.08	1	1.02	0.54	1.13	0.9	1.03	1.1	0.88	1.12	1.03	1.33	0.93	0.88	1	14	1
2vs3	Lepidoptera_NC_003113	1.12	0.89	0.97	0.93	0.89	0.89	1.23	0.99	0.93	1.24	0.76	1.23	1.1	0.88	1.17	0.71	3	11	2
2vs3	Lepidoptera_NC_003781	1.13	0.82	0.85	1	0.8	1.22	1.09	1.11	1.04	0.98	0.9	1.03	1	1.02	1.36	0.74	2	12	2
2vs3	Lepidoptera_NC_005092	1.08	0.93	1	0.93	0.84	1	1.2	0.97	0.99	1.04	0.85	1.18	1.11	1.03	0.99	0.82	1	15	0
2vs3	Lepidoptera_NC_016405	1.11	0.9	0.79	1.08	1.19	1.08	0.63	0.68	0.79	0.97	1.36	1.34	0.92	1.09	1.26	0.67	3	8	5
2vs3	Lepidoptera_NC_023483	0.99	0.89	1.09	0.94	0.89	0.84	1.19	1.08	0.99	0.98	0.99	1.06	1.18	1.42	0.63	0.89	1	14	1
2vs3	Lepidoptera_NC_023676	0.97	1.01	1.17	0.84	0.95	1.13	1.17	0.75	1.01	0.93	0.76	1.36	1.11	0.93	0.94	0.94	1	13	2
2vs3	Lepidoptera_NC_024016	0.92	0.94	1.16	0.94	0.96	1.1	0.93	1.26	1.02	0.75	1.01	1.08	1.15	1.53	0.8	0.6	2	11	3
2vs3	Lepidoptera_NC_024497	0.93	1	1.06	1.11	0.88	0.99	1.12	1.17	1.04	0.81	0.97	1.06	1.19	1.41	0.79	0.46	1	12	3
2vs3	Lepidoptera_NC_026250	0.92	0.88	1.1	1.1	0.9	1.16	1.14	0.91	1	0.95	0.98	1.1	1.28	1.12	0.67	0.71	1	13	2
2vs3	Lepidoptera_NC_027713	0.92	0.8	1.03	1.22	0.93	0.87	1.18	1.01	0.99	1.18	0.89	1.06	1.24	1.12	0.94	0.5	2	12	2
2vs3	Lepidoptera_NC_027917	1.11	0.96	0.86	1.21	0.83	1.08	1.18	0.87	1.1	0.95	0.91	1.03	0.8	1.07	1.25	0.7	2	12	2
2vs3	Lepidoptera_NC_033619	0.92	1.05	1.17	0.94	1.04	1.16	0.89	1.03	0.95	0.74	1.07	1.21	1.21	1.28	0.7	0.61	3	10	3
2vs3	Lepidoptera_NC_034384	1.05	0.84	1.17	0.89	0.9	0.96	1.19	0.95	0.98	1.18	0.69	1.2	1.09	0.98	1.03	0.86	1	14	1
2vs3	Malacostraca_NC_036389	0.89	0.88	1.23	1.12	1.18	1.03	0.67	0.79	0.92	0.71	1.1	1.24	1.08	1.68	0.89	0.63	3	9	4
2vs3	Mammalia_NC_031749	0.91	0.87	1.1	1.12	0.88	0.95	1.21	0.96	1.01	1.06	0.93	1.1	1.28	1.13	0.73	0.64	2	12	2
2vs3	Mammalia_NC_033823	1	1	0.99	1.02	1.02	0.85	1.03	1.02	0.97	0.9	0.98	1.2	1.03	1.44	1.02	0.52	2	13	1
	over-represent	1	1	4	11	0	9	6	1	0	2	3	16	12	17	5	0	88
	normal range	43	33	34	32	43	34	33	29	43	33	38	28	31	22	23	12	511
	low-represent	0	10	6	1	1	1	5	14	1	9	3	0	1	5	16	32	105
	Total	44	44	44	44	44	44	44	44	44	44	44	44	44	44	44	44	704
