# Supplementary material for: Codon Usage in the Iflaviridae Family Is Not Diverse Though the Family Members Are Isolated from Diverse Host Taxa
Source: Viruses. 2019 Nov 22;11(12):1087. doi: 10.3390/v11121087 (PMC6950266; doi:10.3390/v11121087)
Supplement: Supplementary file 1 [file viruses-11-01087-s001.zip › Table S3 RSCU values and preferred codons in six host-taxa-groups.xls]

## Sheet: Sheet1
Table S3 RSCU values and preferred codons in six host-taxa-groups
Amino acid	Codon	Arachnida viruses	Diptera viruses	Hemiptera viruses	Hymenoptera viruses	Lepidoptera viruses	non-Insects viruses
Ala	GCA	0.82	1.14	1.02	1.17	1.13	0.96
Ala	GCC	0.65	0.68	0.67	0.34	0.5	0.32
Ala	GCG	0.64	0.36	0.53	0.62	0.64	0.59
Ala	GCU	1.9	1.83	1.77	1.87	1.72	2.13
Arg	AGA	1.86	1.89	1.55	1.9	1.63	1.3
Arg	AGG	0.83	0.61	0.76	0.81	0.85	0.69
Arg	CGA	1.01	0.98	0.73	1.12	1.04	0.85
Arg	CGC	0.48	0.79	0.8	0.43	0.47	0.69
Arg	CGG	0.27	0.49	0.4	0.35	0.38	0.42
Arg	CGU	1.55	1.25	1.76	1.39	1.63	2.04
Asn	AAC	0.41	0.62	0.46	0.32	0.44	0.35
Asn	AAU	1.59	1.38	1.54	1.68	1.56	1.65
Asp	GAC	0.39	0.55	0.51	0.29	0.44	0.26
Asp	GAU	1.61	1.45	1.49	1.71	1.56	1.74
Cys	UGC	0.42	0.57	0.48	0.39	0.46	0.39
Cys	UGU	1.58	1.43	1.52	1.61	1.54	1.61
Gln	CAA	1.34	1.51	1.31	1.33	1.22	1.11
Gln	CAG	0.66	0.49	0.69	0.67	0.78	0.89
Glu	GAA	1.34	1.41	1.29	1.3	1.2	1.26
Glu	GAG	0.66	0.59	0.71	0.7	0.8	0.74
Gly	GGA	1.3	1.83	1.02	1.3	1.3	1.23
Gly	GGC	0.53	0.39	0.66	0.41	0.5	0.46
Gly	GGG	0.34	0.44	0.42	0.52	0.59	0.45
Gly	GGU	1.83	1.34	1.9	1.76	1.62	1.86
His	CAC	0.38	0.71	0.56	0.4	0.48	0.32
His	CAU	1.62	1.29	1.44	1.6	1.52	1.68
Ile	AUA	0.96	0.82	0.99	1.29	1.15	1.08
Ile	AUC	0.34	0.45	0.45	0.29	0.37	0.24
Ile	AUU	1.7	1.73	1.57	1.42	1.48	1.68
Leu	CUA	0.4	0.7	0.55	0.46	0.55	0.34
Leu	CUC	0.27	0.48	0.44	0.16	0.27	0.32
Leu	CUG	0.4	0.37	0.41	0.3	0.4	0.32
Leu	CUU	1.02	1.3	1.19	0.78	1.08	1.13
Leu	UUA	1.98	1.25	1.99	2.54	2.04	2
Leu	UUG	1.92	1.88	1.42	1.74	1.66	1.89
Lys	AAA	1.21	1.29	1.27	1.18	1.13	1.04
Lys	AAG	0.79	0.71	0.73	0.82	0.87	0.96
Phe	UUC	0.51	0.57	0.55	0.38	0.48	0.39
Phe	UUU	1.49	1.43	1.45	1.62	1.52	1.61
Pro	CCA	1.05	1.25	1.13	1.48	1.32	1.04
Pro	CCC	0.79	0.84	0.68	0.34	0.58	0.39
Pro	CCG	0.59	0.39	0.37	0.46	0.56	0.53
Pro	CCU	1.56	1.52	1.82	1.71	1.55	2.04
Ser	AGC	0.37	0.32	0.44	0.43	0.39	0.36
Ser	AGU	1.6	1.24	1.75	1.68	1.69	2.14
Ser	UCA	1.17	1.46	1.14	1.31	1.3	0.87
Ser	UCC	0.44	0.86	0.64	0.37	0.43	0.36
Ser	UCG	0.7	0.5	0.4	0.58	0.69	0.56
Ser	UCU	1.72	1.62	1.64	1.64	1.5	1.72
Thr	ACA	1.05	1.27	1.26	1.36	1.19	1.08
Thr	ACC	0.57	0.73	0.57	0.37	0.53	0.31
Thr	ACG	0.69	0.44	0.46	0.58	0.71	0.69
Thr	ACU	1.69	1.56	1.72	1.69	1.56	1.92
Tyr	UAC	0.4	0.57	0.52	0.28	0.43	0.32
Tyr	UAU	1.6	1.43	1.48	1.72	1.57	1.68
Val	GUA	0.97	1.15	1.07	1.15	0.98	1.07
Val	GUC	0.32	0.37	0.47	0.3	0.36	0.28
Val	GUG	1.09	0.98	0.74	0.82	0.81	0.87
Val	GUU	1.62	1.5	1.73	1.73	1.85	1.78
RSCU values of shared preferred codons are highlighted with red color.
RSCU values of unshared preferred codons are highlighted with green color.
